# Supplementary material for: The Kynurenine Pathway in Attention-Deficit/Hyperactivity Disorder: A Systematic Review and Meta-Analysis of Blood Concentrations of Tryptophan and Its Catabolites
Source: J Clin Med. 2024 Jan 19;13(2):583. doi: 10.3390/jcm13020583 (PMC10815986; doi:10.3390/jcm13020583)
Supplement: Supplementary file 1 [file jcm-13-00583-s001.zip]

Archive with 1 entries (1 files):
- jcm-2794346-supplementary.pdf
